# Supplementary material for: Production and Characterization of Heme Iron Polypeptide from the Blood of Skipjack Tuna (Katsuwonus pelamis) Using Enzymatic Hydrolysis for Food Supplement Application
Source: Foods. 2023 Aug 29;12(17):3249. doi: 10.3390/foods12173249 (PMC10486430; doi:10.3390/foods12173249)
Supplement: Supplementary file 1 [file foods-12-03249-s001.zip]

Archive with 1 entries (1 files):
- foods-2568216-supplementary.pdf
